# Supplementary material for: Effects of Two Different Methods of Teeth Grinding on Dental Injuries, Skin Lesions, Growth and Behaviour of Suckling Piglets Compared to a Non-Treated Control Group
Source: Animals (Basel). 2024 Apr 28;14(9):1318. doi: 10.3390/ani14091318 (PMC11082941; doi:10.3390/ani14091318)
Supplement: Supplementary file 1 [file animals-14-01318-s001.zip]

Archive with 1 entries (1 files):
- animals-2951759-supplementary.pdf
